# Supplementary material for: Microbiological Characterization of Cutibacterium acnes Strains Isolated from Prosthetic Joint Infections
Source: Antibiotics (Basel). 2022 Sep 16;11(9):1260. doi: 10.3390/antibiotics11091260 (PMC9495218; doi:10.3390/antibiotics11091260)
Supplement: Supplementary file 1 [file antibiotics-11-01260-s001.zip]

Archive with 1 entries (1 files):
- antibiotics-1897782-supplementary.pdf
